# Supplementary material for: Locally Adjust Networks Based on Connectivity and Semantic Similarities for Disease Module Detection
Source: Front Genet. 2021 Oct 25;12:726596. doi: 10.3389/fgene.2021.726596 (PMC8575408; doi:10.3389/fgene.2021.726596)
Supplement: Supplementary file 1 [file DataSheet1.zip]

Archive with 9 entries (4 files):
- datasets/
- datasets/Appendix1-pathways/
- datasets/Appendix1-pathways/All_specific_pathways1.mat
- datasets/Appendix2-human pathways/
- datasets/Appendix2-human pathways/human_pathway.xlsx
- datasets/Appendix3-possible asthma-related pathways/
- datasets/Appendix3-possible asthma-related pathways/top pathways.xlsx
- datasets/Appendix4-known asthma proteins/
- datasets/Appendix4-known asthma proteins/asthma gene_symbol.xlsx
