# Supplementary material for: Locally Adjust Networks Based on Connectivity and Semantic Similarities for Disease Module Detection
Source: Front Genet. 2021 Oct 25;12:726596. doi: 10.3389/fgene.2021.726596 (PMC8575408; doi:10.3389/fgene.2021.726596)
Supplement: Supplementary file 1 [file DataSheet1.zip › datasets/Appendix2-human pathways/human_pathway.xlsx]

## Sheet: Sheet1
h_RELAPathway	CHUK	CREBBP	EP300	FADD	HDAC3	IKBKB	IKBKG	NFKB1	NFKBIA	RELA	RIPK1	TNF	TNFRSF1A	TNFRSF1B	TRADD	TRAF6
h_no1Pathway	ACTA1	AKT1	BDKRB2	CALM1	CALM2	CALM3	CAV1	CHRM1	CHRNA1	FLT1	FLT4	HSP90AA1	KDR	KNG1	NOS3	PDE2A	PDE3A	PDE3B	PRKACB	PRKACG	PRKAR1A	PRKAR1B	PRKAR2A	PRKAR2B	PRKG1	PRKG2	RYR2	SLC7A1	TNNI1	VEGFA
h_gsPathway	ADCY1	GNAS	GNB1	GNGT1	PRKACA	PRKAR1A
h_CSKPathway	ADCY1	CD247	CD3D	CD3E	CD3G	CD4	CREBBP	CSK	GNAS	GNB1	GNGT1	HLA-DRA	HLA-DRB1	LCK	PRKACB	PRKACG	PRKAR1A	PRKAR1B	PRKAR2A	PRKAR2B	PTPRC	ZAP70
h_pkcPathway	GNAQ	NFKB1		NFKBIA	PLCB1	PRKCA	PRKCB	RELA
h_srcRPTPPathway	CCNB1	CDC25A	CDC25B	CDC25C	CDK1	CSK	GRB2	PRKCA	PRKCA	PRKCB	PTPRA	SRC
h_amiPathway	AHSP	COL4A1	COL4A2	COL4A3	COL4A4	COL4A5	COL4A6	F10	F2	F2R	F7	FGA	FGB	FGG	PLAT	PLG	PROC	PROS1	SERPINC1
h_granulocytesPathway	C5	CSF3	ICAM1	ICAM2	IFNG	IL1A	IL8	ITGAL	ITGAM	ITGB2	PECAM1	SELL	SELP	SELPLG	TNF
h_lympathway	CD34	GLYCAM1	ICAM1	ICAM2	IL1A	IL8	ITGA4	ITGAL	ITGB1	ITGB2	MADCAM1	PECAM1	PECAM1	SELL	VCAM1
h_lymphocytePathway	CD44	ICAM1	ITGA4	ITGAL	ITGB1	ITGB2	PECAM1	SELE	SELL
h_arapPathway	ARAP1	ARAP2	ARF1	ARFGAP1	ARFGAP3	ARFGEF1	ARFGEF2	ASAP1	ASAP2	CLTB	COPA	CYTH1	CYTH2	CYTH3	CYTH4	GBF1	GPLD1	KDELR1	KDELR2	KDELR3
h_agrPathway	ACTA1	AGRN	ARHGEF6	CDC42	CHRM1	CHRNA1	CTTN	DAG1	DMD	DVL1	EGFR	GIT2	ITGB1	JUN	LAMA2	LAMA3	LAMA4	MAPK1	MAPK3	MAPK8	MUSK	NRG1	NRG2	NRG3	PAK1	PAK2	PAK3	PAK4	PAK7	PTK2	PXN	RAC1	RAPSN	SP1	SRC	UTRN
h_acrPathway	AHR	AIP	ARNT	HSP90AA1
h_akap95Pathway	AKAP8	CCNB1	CDK1	DDX5	NCAPD2	PPP1CA	PPP2CA	PRKACB	PRKACG	PRKAG1	PRKAR2A	PRKAR2B
h_aktPathway	AKT1	BAD	CASP9	CHUK	FASLG	FOXO1	FOXO3	FOXO4	GH1	GHR	HSP90AA1	IKBKB	IKBKG	NFKB1	NFKBIA	PDPK1	PIK3CA	PIK3CG	PIK3R1	PPP2CA	RELA	YWHAH
h_alkPathway	ACVR1	APC	ATF2	AXIN1	BMP10	BMP2	BMP4	BMP5	BMP7	BMPR1A	BMPR2	CHRD	CTNNB1	DVL1	FZD1	GATA4	GSK3B	HNF1A	MAP3K7	MEF2C	MYL2	NKX2-5	NOG	NPPA	NPPB	RFC1	SMAD1	SMAD4	SMAD5	SMAD6	TGFB1	TGFB2	TGFB3	TGFBR1	TGFBR2	TGFBR3	WNT1
h_ParkinsonsPathway	PARK2	SNCA
h_alternativePathway	C3	C5	C6	C7	C8A	C9	CFB	CFD	CFP
h_At1rPathway	AGT	AGTR1	ATF2	CALM1	CALM2	CALM3	EGFR	ELK1	GNAQ	GRB2	HRAS	JUN	MAP2K1	MAP2K2	MAP2K4	MAP3K1	MAPK1	MAPK3	MAPK8	MEF2A	MEF2C	MEF2D	PAK1	PRKCA	PRKCB	PTK2	PTK2B	RAC1	RAF1	SHC1	SOS1	SRC
h_ace2Pathway	ACE	ACE2	AGT	AGTR1	AGTR2	CMA1	COL4A1	COL4A2	COL4A3	COL4A4	COL4A5	COL4A6	REN
h_anthraxPathway	BLOC1S6	LTF	MAP2K1	MAP2K2
h_asbcellPathway	CD28	CD4	CD40	CD40LG	CD80	FAS	FASLG	HLA-DRA	HLA-DRB1	IL10	IL2	IL4
h_mhcPathway	B2M	CD74	HLA-A	HLA-DRA	HLA-DRB1	PSMB5	PSMB6	PSMB8	PSMB9	TAP1	TAP2
h_DNAfragmentPathway	CASP3	CASP7	DFFA	DFFB	ENDOG	GZMB	HMGB1	HMGB2	TOP2A	TOP2B
h_chemicalPathway	AKT1	APAF1	ATM	BAD	BAX	BCL2	BCL2L1	BID	CASP3	CASP6	CASP7	CASP9	CYCS	EIF2S1	PARP1	PRKCA	PRKCB	PTK2	PXN	STAT1	TLN1	TP53
h_sppaPathway	AKAP8	CCNB1	CDK1	DDX5	NCAPD2	PPP1CA	PPP2CA	PRKACB	PRKACG	PRKAG1	PRKAR2A	PRKAR2B
h_atmPathway	ABL1	ATM	BRCA1	CDKN1A	CHEK1	CHEK2	GADD45A	JUN	MAPK8	MDM2	MRE11A	NBN	NFKB1	NFKBIA	RAD50	RAD51	RBBP8	RELA	TP53	TP73
h_agpcrPathway	ARRB1	GNAS	GNB1	GNGT1	GRK4	PRKACB	PRKACG	PRKAR1A	PRKAR1B	PRKAR2A	PRKAR2B	PRKCA	PRKCB
h_bcrmolecule	CD79A	CD79B
h_bcellsurvivalPathway	AKT1	BIRC5	CASP3	CASP7	CCT4	DPF2	FOS	ITGB1	JUND	MTOR	PIK3CA	PIK3CG	PIK3R1	XIAP	ZBTB7A
h_blymphocytePathway	CD40	CD80	CR1	CR2	FCGR2B	HLA-DRA	HLA-DRB1	ICAM1	ITGAL	ITGB2	PTPRC
h_pparPathway	PPARA	PPARD	PPARG	RXRA
h_sumoPathway	SAE1	SUMO1	SUMO2	SUMO3	UBA2	UBE2I
h_bcrPathway	BLNK	BTK	CALM1	CALM2	CALM3	CD79A	CD79B	ELK1	FOS	GRB2	HRAS	JUN	LYN	MAP2K1	MAP3K1	MAPK14	MAPK3	MAPK8	NFATC1	NFATC2	NFATC3	NFATC4	PLCG1	PPP3CA	PPP3CB	PPP3CC	PRKCA	PRKCB	RAC1	RAF1	SHC1	SOS1	SYK	VAV1
h_biopeptidesPathway	AGT	AGTR2	CALM1	CALM2	CALM3	CAMK2A	CAMK2B	CAMK2D	CAMK2G	CDK5	F2	FYN	GNA11	GNAI1	GNB1	GNGT1	GRB2	HRAS	JAK2	KNG1	MAP2K1	MAP2K2	MAPK1	MAPK14	MAPK3	MAPK8	MAPT	MYLK	PLCG1	PRKCA	PRKCB	PTK2B	RAF1	SHC1	SOS1	STAT1	STAT3	STAT5A
h_botulinPathway	CHRM1	CHRNA1	SNAP25	STX1A	VAMP2
h_ranklPathway	EIF2AK2	FOS	FOSL1	FOSL2	IFNAR1	IFNAR2	IFNB1	IRF9	MAPK8	NFKB1	RELA	TNFRSF11A	TNFSF11	TRAF6
h_bard1Pathway	BARD1	BRCA1	FANCA	FANCC	FANCD2	FANCE	FANCF	FANCG
h_btg2Pathway	BTG1	BTG2	CCND1	CHAF1A	CHAF1B	FGF1	HOXB9	NGF	PRMT1	RB1	TP53
h_bbcellPathway	CD28	CD4	CD40	CD40LG	FAS	FASLG	HLA-DRA	HLA-DRB1
h_CaCaMPathway	CALM1	CALM2	CALM3	CAMK1	CAMK1G	CAMK2A	CAMK2B	CAMK2D	CAMK2G	CAMK4	CAMKK1	CAMKK2	CREB1
h_cdMacPathway	CUZD1	FOS	HRAS	JUN	MAP2K1	MAPK1	MAPK3	MYC	NFKB1	NFKBIA	PLCB1	PRKCA	PRKCB	RAF1	RELA	TNF
h_flumazenilPathway	GABRA1	GABRA2	GABRA3	GABRA4	GABRA5	GABRA6	GPX1	PRKCE	SOD1
h_carm-erPathway	BRCA1	CARM1	CCND1	CREBBP	EP300	ERCC3	ESR1	GRIP1	GTF2A1	GTF2E1	GTF2F1	HDAC1	HDAC2	HDAC3	HDAC4	HDAC5	HDAC6	HIST2H3C	MED1	MEF2C	NCOR2	NR0B1	NRIP1	PELP1	PHB2	POLR2A	PPARGC1A	SPEN	SRA1	TBP
h_caspasePathwa	APAF1	ARHGDIB	BIRC2	BIRC3	CASP1	CASP10	CASP2	CASP3	CASP4	CASP6	CASP7	CASP8	CASP9	CYCS	DFFA	DFFB	GZMB	LMNA	LMNB1	LMNB2	PARP1	PRF1	XIAP
h_argininecPathway	ALDH4A1	ARG1	GLS	GLUD1	OAT	PRODH
h_methioninepathway	BCKDHB	BCKDK	CBS	CTH	MUT
h_cblPathway	CBL	CSF1R	EGF	EGFR	GRB2	MET	PDGFRA	PRKCA	PRKCB	SH3GLB1	SH3GLB2	SH3KBP1	SRC
h_CCR3Pathway	CCL11	CCR3	CFL1	GNAQ	GNAS	GNB1	GNGT1	HRAS	LIMK1	MAP2K1	MAPK1	MAPK3	MYL2	NOX1	PIK3C2G	PLCB1	PPP1R12B	PRKCA	PRKCB	PTK2	RAF1	RHOA	ROCK2
h_cd40Pathway	CD40	CD40LG	CHUK	DUSP1	IKBKAP	IKBKB	IKBKG	MAP3K1	MAP3K14	NFKB1	NFKBIA	RELA	TNFAIP3	TRAF3	TRAF6
h_cdc25Pathway	ATM	CDC25A	CDC25B	CDC25C	CDK1	CHEK1	MYT1	WEE1	YWHAH
h_mcmPathway	CCNE1	CDC6	CDK2	CDKN1B	CDT1	KITLG	MCM2	MCM3	MCM4	MCM5	MCM6	MCM7	ORC1	ORC2	ORC3	ORC4	ORC5	ORC6
h_g1Pathway	ABL1	ATM	ATR	CCNA1	CCND1	CCNE1	CDC25A	CDK1	CDK2	CDK4	CDK6	CDKN1A	CDKN1B	CDKN2A	CDKN2B	DHFR	E2F1	GSK3B	HDAC1	RB1	SKP2	SMAD3	SMAD4	TFDP1	TGFB1	TGFB2	TGFB3	TP53
h_g2Pathway	ATM	ATR	BRCA1	CCNB1	CDC25A	CDC25B	CDC25C	CDC34	CDK1	CDKN1A	CDKN2D	CHEK1	CHEK2	EP300	GADD45A	MDM2	MYT1	PLK1	PRKDC	RPS6KA1	TP53	WEE1	YWHAH	YWHAQ
h_cell2cellPathway	ACTN1	ACTN2	ACTN3	BCAR1	CSK	CTNNA1	CTNNA2	CTNNA3	CTNNB1	PECAM1	PTK2	PXN	SRC	VCL
h_LairPathway	C3	C5	C6	C7	ICAM1	IL1A	IL6	IL8	ITGA4	ITGAL	ITGB1	ITGB2	KNG1	SELP	SELPLG	TNF	VCAM1
h_ceramidePathway	AIFM1	BAD	BAX	BCL2	CASP8	CYCS	FADD	MAP2K1	MAP2K4	MAP3K1	MAPK1	MAPK3	MAPK8	NFKB1	NSMAF	RAF1	RELA	RIPK1	SMPD1	TNFRSF1A	TRADD	TRAF2
h_tidPathway	DNAJA3	HSPA1A	IFNG	IFNGR1	IFNGR2	IKBKB	JAK2	LIN7A	NFKB1	NFKBIA	RB1	RELA	TAX1BP3	TNF	TNFRSF1A	TNFRSF1B	TP53	USH1C	WT1
h_chrebpPathway	ACSBG1	ACSM1	ADCY1	GNAS	GNB1	GNGT1	MLXIPL	PPP2CA	PRKAA1	PRKAA2	PRKAB1	PRKAB2	PRKACB	PRKACG	PRKAG1	PRKAG2	PRKAG3	PRKAR1A	PRKAR1B	PRKAR2A	PRKAR2B
h_hSWI-SNFpathway	ACTB	ARID1A	ERCC3	GTF2A1	GTF2B	GTF2E1	GTF2F1	NF1	NR3C1	POLR2A	SMARCA4	SMARCB1	SMARCC1	SMARCC2	SMARCD1	SMARCE1	TBP
h_circadianPathway	ARNTL	CLOCK	CRY1	CRY2	CSNK1E	PER1
h_classicPathway	C1QA	C1QB	C1QC	C1R	C1S	C2	C3	C4A	C4B	C5	C6	C7	C8A	C9
h_compPathway	C1QA	C1QB	C1QC	C1R	C1S	C2	C3	C4A	C4B	C5	C6	C7	C8A	C9	CFB	CFD	MASP1	MASP2	MBL2
h_vdrPathway	ACTL6A	ARID1A	BAZ1B	CARM1	CHAF1A	COPS2	CREBBP	EP300	HDAC1	KAT2B	MED1	NCOA1	NCOA2	NCOA3	NCOR1	PRMT1	RXRA	SMARCA4	SMARCC1	SMARCC2	SMARCD1	SMARCE1	SUPT16H	TOP2B	TSC2	VDR
h_hdacPathway	AKT1	AVP	CABIN1	CALM1	CALM2	CALM3	CAMK1	CAMK1G	HDAC5	IGF1	IGF1R	INSR	MAP2K6	MAPK14	MAPK7	MEF2A	MEF2C	MEF2D	MYOD1	NFATC1	NFATC2	PIK3CA	PIK3CG	PIK3R1	PPP3CA	PPP3CB	PPP3CC	YWHAH
h_gcrPathway	ADRB2	AKT1	ANXA1	CALM1	CALM2	CALM3	CORIN	GNAS	GNB1	GNGT1	HSP90AA1	NFKB1	NOS3	NPPA	NR3C1	PIK3CA	PIK3CG	PIK3R1	RELA
h_ctcfPathway	CD79A	CD79B	CDKN1B	CDKN2A	CTCF	MDM2	MTOR	MYC	PIK3CA	PIK3CG	PIK3R1	PPP2CA	PTEN	RPS6KB1	SMAD1	SMAD4	SMAD5	TGFB1	TGFB2	TGFB3	TGFBR1	TGFBR2	TGFBR3	TP53
h_ctlPathway	B2M	CD247	CD3D	CD3E	CD3G	FAS	FASLG	GZMB	HLA-A	ICAM1	ITGAL	ITGB2	PRF1
h_cxcr4Pathway	BCAR1	CRK	CXCL12	CXCR4	GNAI1	GNAQ	GNB1	GNGT1	HRAS	MAP2K1	MAPK1	MAPK3	NFKB1	PIK3C2G	PIK3CA	PIK3R1	PLCG1	PRKCA	PRKCB	PTK2	PTK2B	PXN	RAF1	RELA
h_fbw7Pathway	CCNE1	CDC34	CDK2	CUL1	E2F1	FBXW7	RB1	SKP1	TFDP1
h_ranPathway	RAN	RANBP1	RANBP2	RANGAP1	RCC1
h_cellcyclePathway	CCNA1	CCNB1	CCND1	CCND2	CCND3	CCNE1	CCNH	CDC25A	CDK1	CDK2	CDK4	CDK6	CDK7	CDKN1A	CDKN1B	CDKN2A	CDKN2B	CDKN2C	CDKN2D	E2F1	RB1	RBL1	TFDP1
h_cftrPathway	ADCY1	ADRB2	CFTR	EZR	GNAS	PRKACB	PRKACG	PRKAR1A	PRKAR1B	PRKAR2A	PRKAR2B	SLC9A3R1
h_cytokinePathway	IFNA1	IFNB1	IFNG	IL10	IL12A	IL12B	IL13	IL15	IL16	IL17A	IL18	IL1A	IL2	IL3	IL4	IL5	IL6	IL8	IL9	LTA	TNF	TXLNA
h_inflamPathway	CD4	CSF1	CSF2	CSF3	HLA-DRA	HLA-DRB1	IFNA1	IFNB1	IFNG	IL10	IL11	IL12A	IL12B	IL13	IL15	IL1A	IL2	IL3	IL4	IL5	IL6	IL7	IL8	LTA	PDGFA	TGFB1	TGFB2	TGFB3	TNF
h_d4gdiPathway	APAF1	ARHGAP5	ARHGDIB	CASP1	CASP10	CASP3	CASP8	CASP9	CYCS	GZMB	JUN	PARP1	PRF1
h_rarPathway	CDK7	RARA	RXRA
h_dcPathway	ANPEP	CD2	CD33	CD40	CD5	CD7	CSF2	IFNA1	IFNB1	IFNG	IL10	IL12A	IL12B	IL13	IL3	IL4	IL5	ITGAX	TLR2	TLR4	TLR7	TLR9
h_p35alzheimersPathway	APP	CAPN1	CAPNS1	CAPNS2	CDK5	CDK5R1	CSNK1A1	CSNK1D	GSK3B	MAPT	PPP2CA
h_dicerPathway	DICER1	EIF2C1	EIF2C2	EIF2C3	EIF2C4
h_rnaPathway	CHUK	DNAJC3	EIF2AK2	EIF2S1	EIF2S2	MAP3K14	NFKB1	NFKBIA	RELA	TP53
h_mta3Pathway	ALDOA	CDH1	CTSD	ESR1	GAPDH	GREB1	HDAC1	HSPB1	HSPB2	MBD3	MTA1	MTA3	PDZK1	SNAI1	SNAI2	TUBA1A	TUBA3C	TUBA4A
h_skp2e2fPathway	CCNA1	CCNE1	CDC34	CDK2	CUL1	E2F1	RB1	SKP1	SKP2	TFDP1
h_calcineurinPathway	CALM1	CALM2	CALM3	CDKN1A	GNAQ	MARCKS	NFATC1	NFATC2	NFATC3	NFATC4	PLCG1	PPP3CA	PPP3CB	PPP3CC	PRKCA	PRKCB	SP1	SP3
h_egfPathway	CSNK2A1	EGF	EGFR	ELK1	FOS	GRB2	HRAS	JAK1	JUN	MAP2K1	MAP2K4	MAP3K1	MAPK3	MAPK8	PIK3CA	PIK3R1	PLCG1	PRKCA	PRKCB	RAF1	RASA1	SHC1	SOS1	SRF	STAT1	STAT3	STAT5A
h_eicosanoidPathway	ALOX5	ALOX5AP	CYP2J2	CYSLTR1	CYSLTR2	EPHX1	EPHX2	HPGDS	PLA2G4A	PLCB1	PTGER1	PTGER2	PTGER3	PTGER4	PTGES	PTGFR	PTGIR	PTGIS	PTGS1	PTGS2	TBXA2R	TBXAS1
h_etcPathway	ATP5A1	CYCS	GPD2	NDUFA1	SDHA	SDHB	SDHC	SDHD	SLC25A4	SLC25A6	UQCRC1
h_ndkDynaminPathway	AP2A1	AP2M1	CALM1	CALM2	CALM3	DNM1	EPN1	EPS15	NME2	PICALM	PPP3CA	PPP3CB	PPP3CC	SYNJ1	SYNJ2
h_ephA4Pathway	ACTA1	EPHA4	EPHB1	FYN	ITGB1	L1CAM	LYN	RAP1B	SELP
h_epoPathway	CSNK2A1	ELK1	EPO	EPOR	FOS	GRB2	HRAS	JAK2	JUN	MAP2K1	MAPK3	MAPK8	PLCG1	PTPN6	RAF1	SHC1	SOS1	STAT5A	STAT5B
h_ecmPathway	ARHGAP5	DIAPH1	FYN	GSN	HRAS	ITGB1	MAP2K1	MAPK1	MAPK3	MYL2	MYLK	PFN1	PIK3CA	PIK3CG	PIK3R1	PTK2	PXN	RAF1	RHOA	ROCK1	SHC1	SRC	TLN1
h_erkPathway	DPM2	EGFR	ELK1	GNAS	GNB1	GNGT1	GRB2	HRAS	IGF1R	ITGB1	KLK2	MAP2K1	MAP2K2	MAPK1	MAPK3	MKNK1	MKNK2	MYC	NGF	NGFR	PDGFRA	PPP2CA	PTPRR	RAF1	RPS6KA1	RPS6KA5	SHC1	SOS1	SRC	STAT3
h_erythPathway	CCL3	CSF2	CSF3	EPO	FLT3	IGF1	IL11	IL1A	IL3	IL6	IL9	KITLG	TGFB1	TGFB2	TGFB3
h_eponfkbPathway	ARNT	CDKN1A	EPO	EPOR	GRIN1	HIF1A	JAK2	NFKB1	NFKBIA	RELA	SOD2
h_eradPathway	CANX	CUL1	EDEM1	FBXO2	GANAB	MAN1A1	MAN1A2	MAN1C1	MAN2A2	MAN2B1	MAN2C1	MOGS	RBX1	SAE1	SEC61A1	SKP1	UBA2	UBE2I	UGGT1
h_EfpPathway	CCNB1	CCNB2	CDK1	CDK2	CDK3	CDK4	CDK5	CDK6	CDK7	CDK8	ESR1	SFN	SMURF1	SMURF2	TP53	TRIM25
h_eifPathway	EEF2	EEF2K	EIF1	EIF1AX	EIF2S1	EIF2S2	EIF2S3	EIF3A	EIF4A1	EIF4A2	EIF4E	EIF4G1	EIF4G2	EIF4G3	EIF5	EIF6
h_extrinsicPathway	F10	F2	F2R	F3	F5	F7	FGA	FGB	FGG	PROC	PROS1	SERPINC1	TFPI
h_fasPathway	ARHGDIB	CASP10	CASP3	CASP6	CASP7	CASP8	CFLAR	DAXX	DFFA	DFFB	FADD	FAF1	FAS	FASLG	JUN	LMNA	LMNB1	LMNB2	MAP2K4	MAP3K1	MAP3K7	MAPK8	PAK1	PAK2	PARP1	PRKDC	PTPN13	RB1	RIPK2	SPTAN1
h_fcer1Pathway	BTK	CALM1	CALM2	CALM3	ELK1	FCER1A	FCER1G	FOS	GRB2	HRAS	JUN	LYN	MAP2K1	MAP2K4	MAP2K7	MAP3K1	MAPK1	MAPK3	MAPK8	MS4A2	NFATC1	NFATC2	NFATC3	NFATC4	PAK2	PIK3CA	PIK3CG	PIK3R1	PLA2G4A	PLCG1	PPP3CA	PPP3CB	PPP3CC	PRKCB	RAF1	SHC1	SOS1	SYK	VAV1
h_fibrinolysisPathway	CPB2	F13A1	F2	F2R	FGA	FGB	FGG	PLAT	PLAU	PLG	SERPINB2	SERPINE1
h_fMLPpathway	CALM1	CALM2	CALM3	CAMK1	CAMK1G	ELK1	FPR1	GNA15	GNB1	GNGT1	HRAS	MAP2K1	MAP2K2	MAP2K3	MAP2K6	MAP3K1	MAPK1	MAPK14	MAPK3	NCF1	NCF2	NFATC1	NFATC2	NFATC3	NFATC4	NFKB1	NFKBIA	PAK1	PIK3C2G	PLCB1	PPP3CA	PPP3CB	PPP3CC	RAC1	RAF1	RELA
h_fosbPathway	CDK5	FOSB	GRIA2	JUND	PPP1R1B
h_freePathway	GPX1	GSR	GSS	IL8	NFKB1	NOX1	RELA	SOD1	TNF	XDH
h_slrp2Pathway	TGFB1	TGFB2	TGFB3	TGFBR1
h_fxrPathway	ABCA1	FABP6	LDLR	NR0B2	NR1H3	NR1H4	RXRA
h_tubbyPathway	CHRM1	GNAQ	GNB1	GNGT1	HTR2C	PLCB1	TUB
h_erbB4pathway	ADAM17	ERBB4	NRG2	NRG3	PRKCA	PRKCB	PSEN1
h_gabaPathway	GABARAP	GABRA1	GABRA2	GABRA3	GABRA4	GABRA5	GABRA6	GPHN	NSF	SRC	UBQLN1
h_GATA3pathway	GATA3	IL13	IL4	IL5	JUNB	MAF	MAP2K3	MAPK14	NFATC1	NFATC2	PRKACB	PRKACG	PRKAR1A	PRKAR1B	PRKAR2A	PRKAR2B
h_appPathway	ADAM10	APP	BACE1	PSEN1
h_ghrelinPathway	GH1	GHRH	GHRL	IGF1	IGFALS	IGFBP1	IGFBP2	IGFBP3	IGFBP4	IGFBP5	IGFBP6	RAPGEF5	SST
h_glycolysisPathway	ALDOB	ENO1	GAPDH	GPI	HK1	PFKL	PGAM1	PGK1	PKLR	TPI1
h_setPathway	ANP32A	APEX1	CREBBP	DFFA	DFFB	GZMA	GZMB	HMGB2	PRF1	SET
h_ghPathway	GH1	GHR	GRB2	HNF1A	HRAS	INSR	IRS1	JAK2	MAP2K1	MAPK1	MAPK3	PIK3CA	PIK3CG	PIK3R1	PLCG1	PRKCA	PRKCB	PTPN6	RAF1	RPS6KA1	SHC1	SLC2A4	SOCS1	SOS1	SRF	STAT5A	STAT5B
h_ahspPathway	AHSP	ALAD	ALAS1	ALAS2	CPOX	FECH	GATA1	HBA1	HBA2	HBB	HMBS	UROD	UROS
h_tcapoptosisPathway	CCR5	CD247	CD28	CD3D	CD3E	CD3G	CD4	FAS	FASLG
h_vifPathway	CD4	CXCR4	HCK
h_HivnefPathway	ACTG1	APAF1	ARHGDIB	BAG4	BCL2	BID	BIRC2	BIRC3	CASP2	CASP3	CASP6	CASP7	CASP8	CASP9	CDK11A	CDK11B	CFLAR	CHUK	CRADD	CYCS	DAXX	DFFA	DFFB	FADD	FAS	FASLG	GSN	LMNA	LMNB1	LMNB2	MAP2K7	MAP3K1	MAP3K14	MAP3K5	MAPK8	MDM2	NFKB1	NFKBIA	NUMA1	PAK2	PARP1	PRKCD	PRKDC	PSEN1	PSEN2	PTK2	RASA1	RB1	RELA
h_hopPathway	GATA4	HOPX	NKX2-5	SRF
h_salmonellaPathway	ACTA1	ACTR2	ACTR3	ARPC1A	ARPC1B	ARPC2	ARPC3	ARPC4	ARPC5	CDC42	RAC1	WASF1	WASL
h_mPRPathway	ACTA1	ACTR2	ACTR3	ADCY1	ARPC1A	ARPC1B	ARPC2	ARPC3	ARPC4	ARPC5	CAP1	CCNB1	CDC25C	CDK1	GNAI1	GNAS	GNB1	GNGT1	HRAS	MAPK1	MAPK3	MYT1	PAQR5	PAQR7	PGR	PIN1	PRKACB	PRKACG	PRKAR1A	PRKAR1B	PRKAR2A	PRKAR2B	RPS6KA1	SRC
h_hcmvPathway	AKT1	CREB1	MAP2K1	MAP2K2	MAP2K3	MAP2K6	MAP3K1	MAPK1	MAPK14	MAPK3	NFKB1	PIK3CA	PIK3CG	PIK3R1	RB1	RELA	SP1
h_p53hypoxiaPathway	ABCB1	AKT1	ATM	BAX	CDKN1A	CSNK1A1	CSNK1D	DNAJB1	EP300	FHL2	GADD45A	HIC1	HIF1A	HSP90AA1	HSPA1A	IGFBP3	MAPK8	MDM2	NFKBIB	NQO1	RPA1	TAF1	TP53
h_hifPathway	ARNT	ASPH	COPS5	CREB1	EDN1	EP300	EPO	HIF1A	HSP90AA1	JUN	LDHA	NOS3	P4HB	VEGFA	VHL
h_ifnaPathway	IFNA1	IFNAR1	IFNAR2	IFNB1	IRF9	JAK1	STAT1	STAT2	TYK2
h_ifngPathway	IFNG	IFNGR1	IFNGR2	JAK1	JAK2	STAT1
h_igf1Pathway	CSNK2A1	ELK1	FOS	GRB2	HRAS	IGF1	IGF1R	IRS1	JUN	MAP2K1	MAPK3	MAPK8	PIK3CA	PIK3CG	PIK3R1	PTPN11	RAF1	RASA1	SHC1	SOS1	SRF
h_il17Pathway	CD2	CD247	CD34	CD3D	CD3E	CD3G	CD4	CD58	CD8A	CSF3	IL17A	IL3	IL6	IL8	KITLG
h_il18Pathway	CASP1	IFNG	IL12A	IL12B	IL18	IL2
h_il2Pathway	CSNK2A1	ELK1	FOS	GRB2	HRAS	IL2	IL2RA	IL2RB	IL2RG	JAK1	JAK3	JUN	LCK	MAP2K1	MAPK3	MAPK8	RAF1	SHC1	SOS1	STAT5A	STAT5B	SYK
h_il3Pathway	CSF2RB	FOS	GRB2	HRAS	IL3	IL3RA	JAK2	MAP2K1	MAPK3	PTPN6	RAF1	SHC1	SOS1	STAT5A	STAT5B
h_il4Pathway	AKT1	GRB2	IL2RG	IL4	IL4R	IRS1	JAK1	JAK3	RPS6KB1	SHC1	STAT6
h_il5Pathway	CCL11	CCR3	CD4	HLA-DRA	HLA-DRB1	IL1B	IL4	IL5	IL5RA	IL6
h_il6Pathway	CEBPB	CSNK2A1	ELK1	FOS	GRB2	HRAS	IL6	IL6R	IL6ST	JAK1	JAK2	JAK3	JUN	MAP2K1	MAPK3	PTPN11	RAF1	SHC1	SOS1	SRF	STAT3
h_il10Pathway	BLVRA	BLVRB	HMOX1	IL10	IL10RA	IL10RB	IL1A	IL6	JAK1	STAT1	STAT3	STAT5A	TNF
h_il2rbPathway	AKT1	BAD	BCL2	BCL2L1	CBL	CFLAR	CRKL	E2F1	FAS	FASLG	FOS	GRB2	HRAS	IKZF3	IL2RA	IL2RB	IL2RG	IRS1	JAK1	JAK3	MAPK1	MAPK3	MYC	NMI	PIK3CA	PIK3CG	PIK3R1	PPIA	PTPN6	RAF1	RPS6KB1	SHC1	SOCS1	SOCS3	SOS1	STAT5A	STAT5B	SYK
h_il7Pathway	BCL2	CREBBP	EP300	FYN	IL2RG	IL7	IL7R	JAK1	JAK3	LCK	NMI	PIK3CA	PIK3CG	PIK3R1	PTK2B	STAT5A	STAT5B
h_IL12Pathway	CCR5	CD247	CD3D	CD3E	CD3G	CXCR3	ETV5	IFNG	IL12A	IL12B	IL12RB1	IL12RB2	IL18	IL18R1	JAK2	JUN	MAP2K6	MAPK14	MAPK8	STAT4	TYK2
h_il22bppathway	IL10RA	IL22	IL22RA1	IL22RA2	JAK1	JAK2	JAK3	SOCS3	STAT1	STAT3	STAT5A	STAT5B	TYK2
h_gsk3Pathway	AKT1	APC	AXIN1	CCND1	CD14	CTNNB1	DVL1	EIF2AK2	FZD1	GJA1	GNAI1	GSK3B	IRAK1	LBP	LEF1	LY96	MYD88	NFKB1	PDPK1	PIK3CA	PIK3R1	PPP2CA	RELA	TIRAP	TLR4	TOLLIP	WNT1
h_deathPathway	APAF1	BCL2	BID	BIRC2	BIRC3	CASP10	CASP3	CASP6	CASP7	CASP8	CASP9	CFLAR	CHUK	CYCS	DFFA	DFFB	FADD	GAS2	LMNA	MAP3K14	NFKB1	NFKBIA	RELA	RIPK1	SPTAN1	TNFRSF10A	TNFRSF10B	TNFRSF25	TNFSF10	TRADD	TRAF2	XIAP
h_RacCycDPathway	AKT1	CCND1	CCNE1	CDK2	CDK4	CDK6	CDKN1A	CDKN1B	CHUK	E2F1	HRAS	IKBKB	IKBKG	MAPK1	MAPK3	NFKB1	NFKBIA	PAK1	PIK3CA	PIK3R1	RAC1	RAF1	RB1	RELA	RHOA	TFDP1
h_gleevecpathway	AKT1	BAD	BCR	CRKL	FOS	GRB2	HRAS	JAK2	JUN	MAP2K1	MAP2K4	MAP3K1	MAPK3	MAPK8	MYC	PIK3CA	PIK3CG	PIK3R1	RAF1	SOS1	STAT1	STAT5A	STAT5B
h_HuntingtonPathway	CREB1	CREBBP	HDAC1	HTT
h_reckPathway	HRAS	MMP14	MMP2	MMP9	RECK	TIMP1	TIMP2	TIMP3	TIMP4
h_insulinPathway	CSNK2A1	ELK1	FOS	GRB2	HRAS	INSR	IRS1	JUN	MAP2K1	MAPK3	MAPK8	PIK3CA	PIK3CG	PIK3R1	PTPN11	RAF1	RASA1	SHC1	SLC2A4	SOS1	SRF
h_integrinPathway	ACTA1	ACTN1	ACTN2	ACTN3	BCAR1	BCR	CAPN1	CAPNS1	CAPNS2	CAV1	CRKL	CSK	FYN	GRB2	HRAS	ITGB1	JUN	MAP2K1	MAP2K2	MAPK1	MAPK3	MAPK8	PPP1R12B	PTK2	PXN	RAF1	RAP1A	RAPGEF1	RHOA	ROCK1	SHC1	SOS1	SRC	TLN1	TNS1	VCL	ZYX
h_iresPathway	EIF3A	EIF4A1	EIF4A2	EIF4E	EIF4G1	EIF4G2	EIF4G3
h_intrinsicPathway	COL4A1	COL4A2	COL4A3	COL4A4	COL4A5	COL4A6	F10	F11	F12	F2	F2R	F5	F8	F9	FGA	FGB	FGG	KLKB1	KNG1	PROC	PROS1	SERPINC1	SERPING1
h_ionPathway	P2RY2	PLCG1	PRKCA	PRKCA	PRKCB	PTK2B
h_raccPathway	ADCY1	GNAS	GNB1	GNGT1	GUCY1A2	GUCY1A3	GUCY1B2	GUCY1B3	KCNQ2	KCNQ3	KCNQ4	KCNQ5	NOS3	PRKG1	PRKG2	TRPC3	TRPC4	TRPC5	TRPV4
h_keratinocytePathway	BCL2	CEBPA	CHUK	DAXX	EGF	EGFR	ETS1	ETS2	FAS	FASLG	FOS	HOXA7	HRAS	IKBKB	JUN	MAP2K1	MAP2K3	MAP2K4	MAP2K6	MAP2K7	MAP3K1	MAP3K14	MAP3K5	MAPK1	MAPK13	MAPK14	MAPK3	MAPK8	NFKB1	NFKBIA	PPP2CA	PRKCA	PRKCB	PRKCD	PRKCE	PRKCG	PRKCH	PRKCQ	RAF1	RELA	RIPK1	SP1	TNF	TNFRSF1A	TNFRSF1B	TRAF2
h_tcraPathway	CD247	CD3D	CD3E	CD3G	CD4	FYN	HLA-DRA	HLA-DRB1	LCK	PTPRC	ZAP70
h_lectinPathway	C2	C3	C4A	C4B	C5	C6	C7	C8A	C9	MASP1	MASP2	MBL2
h_g1pPathway	GALE	GALK1	GALT
h_pyk2Pathway	BCAR1	CALM1	CALM2	CALM3	CRKL	GNAQ	GRB2	HRAS	JUN	MAP2K1	MAP2K2	MAP2K3	MAP2K4	MAP3K1	MAPK1	MAPK14	MAPK3	MAPK8	PAK1	PLCG1	PRKCA	PRKCB	PTK2B	RAC1	RAF1	SHC1	SOS1	SRC
h_Lis1Pathway	ABL1	CDK5	CDK5R1	CLIP1	CSNK2A1	DCTN1	DCTN3	DCTN6	DCX	DNAH1	DNAH2	DNAH3	DNAH6	DNAH8	DYNLL1	LRP8	NDEL1	PAFAH1B1	RELN
h_LDLpathway	ACAT1	CCL2	CSF1	IL6	LDLR	LPL
h_malatePathway	GOT1	MDH1	SLC1A3	SLC25A11
h_egfr_smrtePathway	EGF	EGFR	MAP2K1	MAP3K1	MAPK14	NCOR2	RARA	RXRA	THRA	THRB	ZBTB16
h_mapkPathway	ARAF	ATF2	BRAF	CEBPA	CHUK	CREB1	DAXX	ELK1	FOS	GRB2	HRAS	IKBKB	JUN	MAP2K1	MAP2K2	MAP2K3	MAP2K4	MAP2K5	MAP2K6	MAP2K7	MAP3K1	MAP3K10	MAP3K11	MAP3K12	MAP3K13	MAP3K14	MAP3K2	MAP3K3	MAP3K4	MAP3K5	MAP3K6	MAP3K7	MAP3K8	MAP3K9	MAP4K1	MAP4K2	MAP4K3	MAP4K4	MAP4K5	MAPK1	MAPK10	MAPK11	MAPK12	MAPK13	MAPK14	MAPK3	MAPK4	MAPK6	MAPK7
h_mCalpainPathway	ACTA1	CAPN1	CAPN2	CAPNS1	CAPNS2	CXCR3	EGF	EGFR	EZR	HRAS	ITGB1	MYL2	MYLK	PRKACB	PRKACG	PRKAR1A	PRKAR1B	PRKAR2A	PRKAR2B	PTK2	PXN	TLN1
h_AcetaminophenPathway	CYP1A2	CYP2E1	NR1I3	PTGS1	PTGS2
h_pparaPathway	ACOX1	APOA1	APOA2	CITED2	CPT1B	CREBBP	DUSP1	DUT	EHHADH	EP300	FABP1	HSD17B4	HSP90AA1	HSPA1A	JUN	LPL	MAPK1	MAPK3	ME1	MED1	MRPL11	MYC	NCOA1	NCOR1	NCOR2	NFKBIA	NOS2	NR0B2	NR1H3	NRIP1	PDGFA	PIK3CA	PIK3CG	PIK3R1	PPARA	PPARGC1A	PRKACB	PRKACG	PRKAR1A	PRKAR1B	PRKAR2A	PRKAR2B	PRKCA	PRKCB	PTGS2	RB1	RELA	RXRA	SP1
h_npcPathway	KPNA2	KPNB1	NUP153	NUP210	NUP214	NUP62	NUTF2	RAN	RANBP2	RANGAP1	RCC1
h_melanocytepathway	BCL2	CREB1	EP300	KIT	KITLG	MITF	RPS6KA1
h_cb1rPathway	BAAT	CNR1	CNR2	FAAH	PLD1	PLD2	PLD3
h_etsPathway	CSF1	CSF1R	DDX20	E2F1	E2F4	ETS1	ETS2	ETV3	FOS	HDAC2	HDAC5	HRAS	JUN	NCOR2	RBL1	RBL2	SIN3A	SIN3B
h_cptPathway	ACSS2	CPT1A	CPT2	SLC25A20
h_monocytePathway	CD44	ICAM1	ITGA4	ITGAL	ITGAM	ITGB1	ITGB2	PECAM1	SELE	SELL	SELP
h_mspPathway	CCL2	CSF1	IL1B	MST1	MST1R	TNF
h_mTORPathway	AKT1	EIF3A	EIF4A1	EIF4A2	EIF4B	EIF4E	EIF4EBP1	EIF4G1	EIF4G2	EIF4G3	FKBP1A	MKNK1	MTOR	PDK2	PDPK1	PIK3CA	PIK3R1	PPP2CA	PTEN	RHEB	RPS6	RPS6KB1	TSC1	TSC2
h_mrpPathway	ABCB1	ABCB11	ABCB4	ABCC1	ABCC3	GSTP1
h_pitx2Pathway	APC	AXIN1	CREBBP	CTNNB1	DVL1	EP300	FZD1	GSK3B	HDAC1	KAT5	LDB1	LEF1	MED1	PITX2	TRRAP	WNT1
h_igf1rPathway	ADCY1	AKT1	BAD	GRB2	HRAS	IGF1R	IRS1	MAP2K1	MAPK1	MAPK3	PIK3CA	PIK3R1	PRKACB	PRKACG	PRKAR1A	PRKAR1B	PRKAR2A	PRKAR2B	RAF1	RPS6KA1	SHC1	SOS1	YWHAH
h_ngfPathway	CSNK2A1	DPM2	ELK1	FOS	GRB2	HRAS	JUN	KLK2	MAP2K1	MAPK3	MAPK8	NGF	NGFR	PIK3CA	PIK3CG	PIK3R1	PLCG1	RAF1	SHC1	SOS1
h_vipPathway	CALM1	CALM2	CALM3	CHUK	EGR2	EGR3	GNAQ	MAP3K1	MYC	NFATC1	NFATC2	NFKB1	NFKBIA	PLCG1	PPP3CA	PPP3CB	PPP3CC	PRKACB	PRKACG	PRKAR1A	PRKAR1B	PRKAR2A	PRKAR2B	RELA	VIP	VIPR2
h_ErbB3Pathway	EGF	EGFR	ERBB3	NRG1	UBE2D1
h_nuclearRsPathway	ABCA1	ABCB1	ABCB11	ABCB4	ABCC2	ABCC3	ABCD2	ABCD3	ABCG1	ABCG5	CYP1A2	CYP24A1	CYP26A1	CYP27B1	CYP2B6	CYP2C9	CYP2E1	CYP3A4	CYP4A11	CYP4B1	CYP8B1	NR0B2	NR1H3	NR1H4	NR1I2	NR1I3	PPARA	PPARD	PPARG	RARA	RARB	RARG	VDR
h_aifPathway	AIFM1	BCL2L1	CYCS	CYCS	PARP1
h_tertpathway	HDAC1	MAX	MYC	MZF1	SP1	SP3	TP53	WT1
h_tercPathway	NFYA	NFYB	NFYC	RB1	SP1	SP3
h_ox40Pathway	IL2	TNFRSF4	TNFSF4
h_arenrf2Pathway	AKR7A2	CREB1	CRYZ	FOS	FXYD2	GSTA2	HMOX1	HMOX2	JUN	KEAP1	MAFF	MAFG	MAFK	MAPK1	MAPK14	MAPK8	NFE2L2	POR	PRKCA	PRKCB
h_p38mapkPathway	ATF2	CDC42	CREB1	DAXX	DDIT3	ELK1	GRB2	HMGN1	HRAS	HSPB1	HSPB2	MAP2K4	MAP2K6	MAP3K1	MAP3K5	MAP3K7	MAP3K9	MAPK14	MAPKAPK2	MAPKAPK5	MAX	MEF2A	MEF2C	MEF2D	MKNK1	MYC	PLA2G4A	RAC1	RAPGEF2	RIPK1	RPS6KA5	SHC1	STAT1	TGFB1	TGFB2	TGFB3	TGFBR1	TRADD	TRAF2
h_p53Pathway	APAF1	ATM	BAX	BCL2	CCND1	CCNE1	CDK2	CDK4	CDKN1A	E2F1	GADD45A	MDM2	PCNA	RB1	TIMP3	TP53
h_pdgfPathwa	CSNK2A1	ELK1	FOS	GRB2	HRAS	JAK1	JUN	MAP2K1	MAP2K4	MAP3K1	MAPK3	MAPK8	PDGFA	PDGFRA	PIK3CA	PIK3CG	PIK3R1	PLCG1	PRKCA	PRKCB	RAF1	RASA1	SHC1	SOS1	SRF	STAT1	STAT3	STAT5A
h_pelp1Pathway	CREBBP	EP300	ESR1	MAPK1	MAPK3	PELP1	SRC
h_Ccr5Pathway	CALM1	CALM2	CALM3	CCL2	CCL4	CCR5	CXCL12	CXCR4	FOS	GNAQ	JUN	MAPK14	MAPK8	PLCG1	PRKCA	PRKCB	PTK2B
h_ptdinsPathway	AKT1	AP2A1	AP2M1	ARF1	ARHGEF2	BAD	BTK	EEA1	GSK3A	GSK3B	JAG1	LYN	PDPK1	PFKL	PFKM	PFKP	PLCG1	PRKCE	PRKCZ	RAB5A	RAC1	RPS6KB1	VAV2
h_plcdPathway	ADRA1B	PLCD1	PRKCA	PRKCB	TGM2
h_plcPathway	AKT1	PIK3CA	PIK3CG	PIK3R1	PLCB1	PLCG1	PRKCA	PRKCB	VAV1
h_plcePathway	ADCY1	ADRB2	GNAS	PLCE1	PRKACB	PRKACG	PRKAR1A	PRKAR1B	PRKAR2A	PRKAR2B	PTGER1	RAP2B
h_edg1Pathway	ADCY1	AKT1	ASAH1	GNAI1	GNB1	GNGT1	ITGAV	ITGB3	MAPK1	MAPK3	PDGFA	PDGFRA	PIK3CA	PIK3CG	PIK3R1	PLCB1	PRKCA	PRKCB	PTK2	RAC1	RHOA	S1PR1	SMPD1	SMPD2	SPHK1	SPHKAP	SRC
h_cdk5Pathway	CDK5	CDK5R1	DPM2	EGR1	HRAS	KLK2	MAP2K1	MAP2K2	MAPK1	MAPK3	NGF	NGFR	RAF1
h_myosinPathway	ARHGAP5	ARHGEF1	GNA12	GNA13	GNAQ	GNB1	GNGT1	MYLK	PKN1	PLCB1	PPP1R12B	PRKCA	PRKCB	ROCK1
h_plateletAppPathway	APP	COL4A1	COL4A2	COL4A3	COL4A4	COL4A5	COL4A6	F11	F2	F9	PLAT	PLAU	PLG	SERPINE1
h_cpsfPathway	CPSF1	CPSF2	CPSF3	CPSF4	CSTF1	CSTF2	CSTF3	PABPN1	PAPOLA
h_ps1Pathway	ADAM17	APC	AXIN1	BTRC	CTNNB1	DLL1	DVL1	FZD1	GSK3B	HNF1A	NOTCH1	PSEN1	RBPJ	WNT1
h_prionPathway	APLP1	BCL2	DNAJB1	DNAJB6	GFAP	HSPA5	LAMA1	LAMB1	LAMC1	NFE2L2	PRNP	RPSA
h_pepiPathway	CELA1	CELA2A	CELA2B	CELA3B	ELANE	GRN	IL8	SLPI
h_akapCentrosomePathway	AKAP9	CDK1	MAP2	NUP85	PCNT	PKN1	PPP1CA	PPP2CA	PRKACB	PRKACG	PRKAG1	PRKAR2A	PRKAR2B	PRKCE	RHOA
h_notchpathway	ADAM17	DLL1	FURIN	NOTCH1	PSEN1	RBPJ
h_ptenPathway	AKT1	BCAR1	CDKN1B	EGFR	FASLG	FOXO3	GRB2	ILK	ITGB1	MAPK1	MAPK3	PDK2	PDPK1	PIK3CA	PIK3R1	PTEN	PTK2	SHC1	SOS1
h_rabPathway	ACTA1	RAB11A	RAB1A	RAB27A	RAB2A	RAB3A	RAB4A	RAB5A	RAB6A	RAB7A	RAB8A	RAB9A
h_rac1Pathway	ARFIP2	CDK5	CDK5R1	CFL1	CHN1	LIMK1	MAP3K1	MYL2	MYLK	NCF2	PAK1	PDGFRA	PIK3CA	PIK3CG	PIK3R1	PLD1	PPP1R12B	RAC1	RALBP1	RPS6KB1	TRIO	VAV1	WASF1
h_rasPathway	AKT1	BAD	BCL2L1	CASP9	CDC42	CHUK	ELK1	FOXO4	HRAS	MAP2K1	MAPK3	NFKB1	PIK3CA	PIK3CG	PIK3R1	PLD1	RAC1	RAF1	RALA	RALBP1	RALGDS	RELA	RHOA
h_nkcellsPathway	B2M	HLA-A	IL18	ITGB1	KLRC1	KLRC2	KLRC3	KLRC4	KLRD1	LAT	MAP2K1	MAPK3	PAK1	PIK3CA	PIK3R1	PTK2B	PTPN6	RAC1	SYK	VAV1
h_rbPathway	ATM	CDC25A	CDC25B	CDC25C	CDK1	CDK2	CDK4	CHEK1	MYT1	RB1	TP53	WEE1	YWHAH
h_reelinPathway	CDK5	CDK5R1	DAB1	FYN	LRP8	RELN	VLDLR
h_badPathway	ADCY1	AKT1	BAD	BAX	BCL2	BCL2L1	CSF2RB	IGF1	IGF1R	IL3	IL3RA	KIT	KITLG	MAPK1	MAPK3	PIK3CA	PIK3CG	PIK3R1	PRKACB	PRKACG	PRKAR1A	PRKAR1B	PRKAR2A	PRKAR2B	RPS6KA1	YWHAH
h_plk3Pathway	ATM	ATR	CDC25C	CHEK1	CHEK2	PLK3	TP53	YWHAH
h_ck1Pathway	CDK5	CDK5R1	CSNK1D	DRD1	DRD2	GRM1	PLCB1	PPP1CA	PPP1R1B	PPP2CA	PPP3CA	PRKACB	PRKACG	PRKAR1A	PRKAR1B	PRKAR2A	PRKAR2B
h_eif2Pathway	EIF2AK1	EIF2AK2	EIF2AK3	EIF2AK4	EIF2B5	EIF2S1	EIF2S2	EIF2S3	EIF5	GSK3B	PPP1CA
h_eif4Pathway	AKT1	EIF4A1	EIF4A2	EIF4E	EIF4EBP1	EIF4G1	EIF4G2	EIF4G3	GHR	IRS1	MAPK1	MAPK14	MAPK3	MKNK1	MTOR	PABPC1	PDK2	PDPK1	PIK3CA	PIK3R1	PRKCA	PRKCB	PTEN	RPS6KB1
h_stemPathway	CD4	CD8A	CSF1	CSF2	CSF3	EPO	IL11	IL2	IL3	IL4	IL5	IL6	IL7	IL8	IL9
h_dspPathway	DUSP1	DUSP2	DUSP4	DUSP6	DUSP8	DUSP9	MAPK14	MAPK3	MAPK8
h_p27Pathway	CCNE1	CDK2	CDKN1B	CKS1B	CUL1	E2F1	NEDD8	RB1	RBX1	SKP1	SKP2	TFDP1	UBE2M
h_pgc1aPathway	CALM1	CALM2	CALM3	CAMK1	CAMK1G	CAMK2A	CAMK2B	CAMK2D	CAMK2G	CAMK4	ESRRA	HDAC5	MEF2A	MEF2C	MEF2D	PPARA	PPARGC1A	PPP3CA	PPP3CB	PPP3CC	SLC2A4	YWHAH
h_cremPathway	ADCY1	CREM	FHL5	FSHB	FSHR	GNAS	XPO1
h_sam68Pathway	CDK1	HRAS	KHDRBS1	MAPK1	MAPK3	RASA1	SRC
h_pmlPathway	CREBBP	DAXX	FAS	FASLG	HRAS	PAX3	PML	PRAM1	RARA	RB1	SIRT1	SP100	SUMO1	TNF	TNFRSF1A	TNFRSF1B	TP53
h_npp1Pathway	ALPL	COL4A1	COL4A2	COL4A3	COL4A4	COL4A5	COL4A6	ENPP1	IBSP	SPP1
h_dreampathway	CREB1	CREM	FOS	JUN	KCNIP3	MAPK3	OPRK1	POLR2A	PRKACB	PRKACG	PRKAR1A	PRKAR1B	PRKAR2A	PRKAR2B
h_leptinPathway	ACACA	CPT1A	LEP	LEPR	PRKAA1	PRKAA2	PRKAB1	PRKAB2	PRKAG1	PRKAG2	PRKAG3
h_rhoPathway	ACTR2	ACTR3	ARHGAP1	ARHGAP4	ARHGAP5	ARHGAP6	ARHGEF1	ARHGEF11	ARHGEF5	ARPC1A	ARPC1B	ARPC2	ARPC3	ARPC4	ARPC5	BAIAP2	CFL1	DIAPH1	GSN	LIMK1	MYL2	MYLK	OPHN1	PFN1	PIP5K1A	PIP5K1B	PPP1R12B	RHOA	ROCK1	SRC	TLN1	VCL
h_akap13Pathway	AKAP13	GNA12	LPAR1	LPAR2	LPAR3	PRKACB	PRKACG	PRKAG1	PRKAR2A	PRKAR2B	RHOA
h_RNApol3Pathway	BRF1	GTF3C1	GTF3C3	GTF3C4	GTF3C5	SSB	TBP
h_antisensePathway	ADAR	MATR3	NONO	SFPQ
h_atrbrcaPathway	ATM	ATR	BRCA1	BRCA2	CHEK1	CHEK2	FANCA	FANCC	FANCD2	FANCE	FANCF	FANCG	HUS1	MRE11A	NBN	RAD1	RAD17	RAD50	RAD51	RAD9A	TP53	TREX1
h_cardiacegfPathway	ADAM12	AGT	AGTR2	EDN1	EDN1	EDNRA	EDNRB	EGF	EGFR	FOS	HRAS	JUN	MYC	NFKB1	PLCG1	PRKCA	PRKCA	PRKCB	RELA	RHOA
h_her2Pathway	CARM1	EGFR	EP300	ERBB2	ERBB3	ERBB4	ESR1	GRB2	GRIP1	HRAS	IL6	IL6R	IL6ST	MAP2K1	MAPK1	MAPK3	PIK3CA	PIK3CG	PIK3R1	RAF1	SHC1	SOS1
h_erk5Pathway	AKT1	CREB1	GRB2	HRAS	MAPK1	MAPK3	MAPK7	MEF2A	MEF2C	MEF2D	NTRK1	PIK3CA	PIK3CG	PIK3R1	PLCG1	RPS6KA1	SHC1
h_malPathway	ACTA1	CDC42	DIAPH1	HNF1A	HRAS	LIMK1	MAL	MAP2K1	MAP2K2	MAP3K1	MAP4K2	MAPK1	MAPK3	MAPK8	RAC1	RAF1	RHOA	ROCK1	SRF
h_mef2dPathway	CABIN1	CALM1	CALM2	CALM3	CAPN2	CAPNS1	CAPNS2	EP300	HDAC1	HDAC2	MEF2D	NFATC1	NFATC2	PPP3CA	PPP3CB	PPP3CC	PRKCA	PRKCB
h_mitochondriaPathway	AIFM1	APAF1	BAK1	BAX	BCL2	BCL2L1	BID	BIK	BIRC2	BIRC3	CASP3	CASP6	CASP7	CASP8	CASP9	CYCS	DFFA	DFFB	DIABLO	ENDOG	XIAP
h_achPathway	AKT1	BAD	CHRNB1	CHRNG	FASLG	FOXO3	MUSK	PIK3CA	PIK3CG	PIK3R1	PTK2	PTK2B	RAPSN	SRC	TERT	YWHAH
h_parkinPathway	GPR37	PARK2	SEPT5	SNCA	SNCAIP	SUMO1	UBE2E2	UBE2F	UBE2G1	UBE2G2	UBE2L3	UBE2L6
h_cdc42racPathway	ACTR2	ACTR3	ARPC1A	ARPC1B	ARPC2	ARPC3	ARPC4	ARPC5	CDC42	PAK1	PDGFRA	PIK3CA	PIK3R1	RAC1	RHOA	WASL
h_ppargPathway	CREBBP	EP300	LPL	MED1	NCOA1	NCOA2	PPARG	PPARGC1A	RXRA
h_ranMSpathway	AURKA	KIF15	KPNA2	KPNB1	NUMA1	RAN	RANBP1	RANGAP1	RCC1	TPX2
h_tob1Pathway	CD247	CD28	CD3D	CD3E	CD3G	IFNG	IL2	IL2RA	IL4	SMAD3	SMAD4	TGFB1	TGFB2	TGFB3	TGFBR1	TGFBR2	TGFBR3	TOB1	TOB2
h_barr-mapkPathway	ADCY1	ADRBK1	ARRB1	DNM1	GNAS	GNB1	GNGT1	KCNA1	KCNA2	KCNA3	MAP2K1	MAP2K2	MAPK1	MAPK3	PLCB1	RAF1
h_bArrestin-srcPathway	ADCY1	ADRBK1	ARRB1	DNM1	FGR	GNAS	GNB1	GNGT1	HCK	HRAS	KCNA1	KCNA2	KCNA3	MAP2K1	MAP2K2	MAPK1	MAPK3	PLCB1	RAF1	SRC
h_SARSpathway	ANPEP	CKM	EIF4E	FBL	GPT	LDHA	LDHB	LDHC	MAPK14	NCL
h_hesPathway	DLL1	DLL3	DVL1	FZD1	GSK3B	HES1	HES7	HEY2	HNF1A	LFNG	NOTCH1	NOTCH2	RBPJ	WNT1
h_nktPathway	CCL3	CCL4	CCR1	CCR3	CCR4	CCR5	CCR7	CD28	CD4	CD40LG	CSF2	CXCR3	CXCR4	IFNG	IFNGR1	IFNGR2	IL12A	IL12B	IL12RB1	IL12RB2	IL18R1	IL2	IL4	IL4R	IL5	TGFB1	TGFB2	TGFB3
h_malatexPathway	ACLY	CS	MDH1	ME1	PC	PDHA1	SLC25A1	SLC25A11
h_MITRPathway	CAMK1	CAMK1G	HDAC9	MEF2A	MEF2C	MEF2D	MYOD1	YWHAH
h_il1rPathway	CHUK	ECSIT	IFNA1	IFNB1	IKBKB	IL1A	IL1B	IL1R1	IL1RAP	IL1RN	IL6	IRAK1	IRAK2	IRAK3	JUN	MAP2K3	MAP2K6	MAP3K1	MAP3K14	MAP3K7	MAPK14	MAPK8	MYD88	NFKB1	NFKBIA	RELA	TAB1	TGFB1	TGFB2	TGFB3	TNF	TOLLIP	TRAF6
h_metPathway	ACTA1	CRK	CRKL	DOCK1	ELK1	FOS	GAB1	GRB2	HGF	HRAS	ITGB1	JUN	MAP2K1	MAP2K2	MAP4K1	MAPK3	MAPK8	MET	PAK1	PIK3CA	PIK3CG	PIK3R1	PTEN	PTK2	PTK2B	PTPN11	PXN	RAF1	RAP1A	RAP1B	RAPGEF1	RASA1	SOS1	SRC	STAT3
h_gpcrPathway	ADCY1	CALM1	CALM2	CALM3	CREB1	ELK1	FOS	GNAI1	GNAQ	GNAS	GNB1	GNGT1	HRAS	JUN	MAP2K1	MAPK3	NFATC1	NFATC2	NFATC3	NFATC4	PLCG1	PPP3CA	PPP3CB	PPP3CC	PRKACB	PRKACG	PRKAR1A	PRKAR1B	PRKAR2A	PRKAR2B	PRKCA	PRKCB	RAF1	RPS6KA3
h_igf1mtorpathway	AKT1	EIF2B5	EIF2S1	EIF2S2	EIF2S3	EIF4E	EIF4EBP1	GSK3B	IGF1	IGF1R	INPPL1	MTOR	PDK2	PDPK1	PIK3CA	PIK3R1	PPP2CA	PTEN	RPS6	RPS6KB1
h_slrpPathway	BGN	DCN	EPYC	FMOD	KERA	LUM
h_soddPathway	BAG4	BIRC3	CASP8	FADD	RIPK1	TNF	TNFRSF1A	TNFRSF1B	TRADD	TRAF2
h_shhPathway	DYRK1A	DYRK1B	GLI1	GLI2	GLI3	GSK3B	PRKACB	PRKACG	PRKAR1A	PRKAR1B	PRKAR2A	PRKAR2B	PTCH1	SHH	SMO	SUFU
h_smPathway	SNRNP70	SNRPA	SNRPA1	SNRPB	SNRPB2	SNRPC	SNRPD1	SNRPD2	SNRPD3	SNRPE	SNRPF	SNRPG	SRSF2
h_spryPathway	CBL	EGF	EGFR	GRB2	HRAS	MAP2K1	MAPK1	MAPK3	PTPRB	RAF1	RASA1	SHC1	SOS1	SPRY1	SPRY2	SPRY3	SPRY4	SRC
h_s1pPathway	HMGCS1	LDLR	LIMA1	MBTPS1	MBTPS2	SCAP	SREBF1	SREBF2
h_stat3Pathway	JAK1	JAK2	JAK3	MAPK1	MAPK3	MTOR	STAT3	TYK2
h_stathminPathway	CAMK2A	CAMK2B	CAMK2D	CAMK2G	CAMK4	CCNB1	CD2	CD247	CD3D	CD3E	CD3G	CDK1	HSPA5	MAPK13	PRKACB	PRKACG	PRKAR1A	PRKAR1B	PRKAR2A	PRKAR2B	RB1CC1	STMN1	TSG101	UHMK1
h_aMANpathway	B3GALT1	B3GALT2	FUT4	FUT5	FUT6	FUT7	FUT9	MAN1A1	MAN1A2	MAN1C1	MAN2A2	MAN2B1	MAN2C1	ST3GAL4	ST8SIA4
h_hsp27Pathway	ACTA1	APAF1	BCL2	CASP3	CASP9	CYCS	DAXX	FAS	FASLG	HSPB1	HSPB2	IL1A	MAPKAPK2	MAPKAPK3	TNF
h_ctbp1Pathway	CDH1	CTBP1	NOS1	SAE1	SUMO1	UBA2	UBE2I	ZEB1
h_ranbp2Pathway	HDAC1	HDAC4	HDAC6	HDAC9	MDM2	PIAS1	PIAS2	RAN	RANBP2	RANGAP1	SUMO1
h_PDZsPathway	ACTA1	ADD1	ANK1	CASK	DLG1	DLG2	DLG3	DLG4	EPB41	GRIN1	GUK1	NCAM1	NFASC	NRXN3	PCLO	SPTAN1	SPTBN1
h_tcrmolecule	CD247	CD3D	CD3E	CD3G
h_tcrPathway	CALM1	CALM2	CALM3	CD247	CD3D	CD3E	CD3G	ELK1	FOS	FYN	GRB2	HRAS	JUN	LAT	LCK	MAP2K1	MAP2K4	MAP3K1	MAPK3	MAPK8	NFATC1	NFATC2	NFATC3	NFATC4	NFKB1	NFKBIA	PIK3CA	PIK3CG	PIK3R1	PLCG1	PPP3CA	PPP3CB	PPP3CC	PRKCA	PRKCB	PTPN7	RAC1	RAF1	RASA1	RELA	SHC1	SOS1	VAV1	ZAP70
h_tcytotoxicPathway	CD2	CD247	CD28	CD3D	CD3E	CD3G	CD8A	ICAM1	ITGAL	ITGB2	PTPRC	THY1
h_thelperPathway	CD2	CD247	CD28	CD3D	CD3E	CD3G	CD4	ICAM1	ITGAL	ITGB2	PTPRC	THY1
h_tall1Pathway	CHUK	MAP3K14	MAPK14	MAPK8	NFKB1	RELA	TNFRSF13B	TNFRSF13C	TNFRSF17	TNFSF13	TNFSF13B	TRAF2	TRAF3	TRAF5	TRAF6
h_telPathway	AKT1	BCL2	EGFR	HSP90AA1	IGF1R	KRAS	MYC	POLR2A	PPP2CA	PRKCA	RB1	TEP1	TERF1	TERT	TNKS	TP53	XRCC5	XRCC6
h_tgfbPathway	APC	CDH1	CREBBP	EP300	MAP2K1	MAP3K7	MAPK3	SKIL	SMAD2	SMAD3	SMAD4	SMAD7	TAB1	TGFB1	TGFB2	TGFB3	TGFBR1	TGFBR2	ZFYVE9
h_th1th2Pathway	CD28	CD40	CD40LG	CD86	HLA-DRA	HLA-DRB1	IFNG	IFNGR1	IFNGR2	IL12A	IL12B	IL12RB1	IL12RB2	IL18	IL18R1	IL2	IL2RA	IL4	IL4R	NR1I2
h_41bbPathway	ATF2	CHUK	IFNG	IKBKB	IL2	IL4	JUN	MAP3K1	MAP3K5	MAP4K5	MAPK14	MAPK8	NFKB1	NFKBIA	RELA	TNFRSF9	TNFSF9	TRAF2
h_ctla4Pathway	CD247	CD28	CD3D	CD3E	CD3G	CD80	CD86	CTLA4	GRB2	HLA-DRA	HLA-DRB1	ICOS	ICOSLG	IL2	ITK	LCK	PIK3CA	PIK3R1	PTPN11
h_longevityPathway	AKT1	CAT	FOXO3	GH1	GHR	HRAS	IGF1	IGF1R	PIK3CA	PIK3CG	PIK3R1	SHC1	SOD1	SOD2	SOD3
h_pcafpathway	ATF2	CREBBP	HMGB1	IRF1	IRF2	IRF3	IRF4	IRF5	IRF7	JUN	KAT2B	NFKB1	POLR2A	RELA
h_prc2Pathway	BMI1	CBX4	EED	EZH1	EZH2	HDAC1	HDAC2	PHC1	RBBP4	RBBP7	RING1	SUZ12	YY1
h_eosinophilsPathway	CCL11	CCL5	CCR3	CSF2	HLA-DRA	HLA-DRB1	IL3	IL5
h_Par1Pathway	ADCY1	ARHGEF1	F2	F2R	F2RL3	GNA12	GNA13	GNAI1	GNAQ	GNB1	GNGT1	MAP3K7	PIK3CA	PIK3CG	PIK3R1	PLCB1	PPP1R12B	PRKCA	PRKCB	PTK2B	RHOA	ROCK1
h_stressPathway	ATF1	CASP2	CHUK	CRADD	IKBKB	IKBKG	JUN	LTA	MAP2K3	MAP2K4	MAP2K6	MAP3K1	MAP3K14	MAP4K2	MAPK14	MAPK8	NFKB1	NFKBIA	RELA	RIPK1	TANK	TNF	TNFRSF1A	TRADD	TRAF2
h_tnfr1Pathway	ARHGDIB	BAG4	CASP2	CASP3	CASP8	CRADD	DFFA	DFFB	FADD	JUN	LMNA	LMNB1	LMNB2	MADD	MAP2K4	MAP3K1	MAP3K7	MAPK8	PAK1	PAK2	PARP1	PRKDC	RB1	RIPK1	SPTAN1	TNF	TNFRSF1A	TRADD	TRAF2
h_tnfr2Pathway	CHUK	DUSP1	IKBKAP	IKBKB	IKBKG	LTA	MAP3K1	MAP3K14	NFKB1	NFKBIA	RELA	RIPK1	TANK	TNFAIP3	TNFRSF1B	TRAF1	TRAF2	TRAF3
h_tollPathway	CD14	CHUK	ECSIT	EIF2AK2	ELK1	FOS	IKBKB	IKBKG	IRAK1	JUN	LY96	MAP2K3	MAP2K4	MAP2K6	MAP3K1	MAP3K14	MAP3K7	MAPK14	MAPK8	MYD88	NFKB1	NFKBIA	PGLYRP1	PPARA	RELA	TAB1	TAB2	TIRAP	TLR10	TLR2	TLR3	TLR4	TLR6	TLR7	TLR9	TOLLIP	TRAF6
h_TPOPathway	CSNK2A1	FOS	GRB2	HRAS	JAK2	JUN	MAP2K1	MAPK3	MPL	PIK3CA	PIK3CG	PIK3R1	PLCG1	PRKCA	PRKCB	RAF1	RASA1	SHC1	SOS1	STAT1	STAT3	STAT5A	STAT5B	THPO
h_crebPathway	ADCY1	AKT1	CAMK2A	CAMK2B	CAMK2D	CAMK2G	CREB1	GNAS	GRB2	HRAS	MAPK1	MAPK14	MAPK3	PIK3CA	PIK3R1	PRKACB	PRKACG	PRKAR1A	PRKAR1B	PRKAR2A	PRKAR2B	PRKCA	PRKCB	RAC1	RPS6KA1	RPS6KA5	SOS1
h_carm1Pathway	CARM1	CREB1	CREBBP	EP300	PRKACB	PRKACG	PRKAR1A	PRKAR1B	PRKAR2A	PRKAR2B	RARA	RXRA
h_dbpbPathway	F2	PDGFB	PROCR	YBX1
h_tffPathway	AKT1	APAF1	BAD	CASP9	CTNNB1	CYCS	EGFR	ERBB2	GH1	GHR	GRB2	HRAS	ITGB1	MAPK1	MAPK3	MUC2	PIK3CA	PIK3CG	PIK3R1	PTK2	RHOA	SHC1	SOS1	TFF1	TFF2	TFF3
h_trkaPathway	AKT1	DPM2	GRB2	HRAS	KLK2	NGF	NTRK1	PIK3CA	PIK3R1	PLCG1	PRKCA	PRKCB	SHC1	SOS1
h_tsp1Pathway	CASP3	CD36	FOS	FYN	JUN	MAPK14	THBS1
h_arfPathway	ABL1	CDKN2A	E2F1	MDM2	MYC	PIK3CA	PIK3CG	PIK3R1	POLR1A	POLR1B	POLR1C	POLR1D	RAC1	RB1	TBX2	TP53	TWIST1
h_ucalpainPathway	ACTA1	ACTN1	ACTN2	ACTN3	CAPN1	CAPNS1	CAPNS2	EZR	ITGB1	ITGB3	PTK2	PXN	RAC1	RHOA	SPTAN1	SRC	TLN1
h_vegfPathway	ARNT	EIF1	EIF1AX	EIF2B1	EIF2B2	EIF2B3	EIF2B4	EIF2B5	EIF2S1	EIF2S2	EIF2S3	ELAVL1	FLT1	FLT4	HIF1A	HRAS	KDR	NOS3	PIK3CA	PIK3CG	PIK3R1	PLCG1	PRKCA	PRKCB	PTK2	PXN	SHC1	VEGFA	VHL
h_vobesityPathway	ADIPOQ	HSD11B1	LPL	NR3C1	PPARG	RETN	RXRA	TNF
h_rhodopsinPathway	GRK1	GUCA1A	PDE6A	PDE6B	PDE6G	RCVRN	RHO	SAG	SLC25A18	SLC25A22
h_vitCBPathway	COL4A1	COL4A2	COL4A3	COL4A4	COL4A5	COL4A6	P4HB	SLC23A1	SLC23A2	SLC2A1	SLC2A3
h_WNVpathway	CASP9	EEF1A1	TIA1	TIAL1
h_wntPathway	APC	AXIN1	BTRC	CCND1	CREBBP	CSNK1A1	CSNK1D	CSNK2A1	CTBP1	CTNNB1	DVL1	FRAT1	FZD1	GSK3B	HDAC1	HNF1A	MAP3K7	MYC	NLK	PPARD	PPP2CA	SMAD4	TAB1	TLE1	WIF1	WNT1
h_wnt-lrp6Pathway	DKK1	DKK2	FZD1	KREMEN2	LRP6	WNT8A	WNT8B
h_actinYPathway	ABI2	ACTA1	ACTR2	ACTR3	ARPC1A	ARPC1B	ARPC2	ARPC3	ARPC4	ARPC5	NCK1	NCKAP1	NTRK1	PIR	PSMA7	RAC1	WASF1	WASF2	WASF3	WASL
h_bArrestinPathway	ADCY1	ADRBK1	AP2A1	AP2M1	ARRB1	DNM1	GNAS	GNB1	GNGT1	KCNA1	KCNA2	KCNA3	PLCB1	PPARA
[truncated: 37 more columns]
