# Supplementary material for: Locally Adjust Networks Based on Connectivity and Semantic Similarities for Disease Module Detection
Source: Front Genet. 2021 Oct 25;12:726596. doi: 10.3389/fgene.2021.726596 (PMC8575408; doi:10.3389/fgene.2021.726596)
Supplement: Supplementary file 1 [file DataSheet1.zip › datasets/Appendix3-possible asthma-related pathways/top pathways.xlsx]

## Sheet: Sheet1
A pathway analysis-top 64 pathways
pathway_name	dif_expression_sig	gene_ontology_sig	sum
h_igf1mtorpathway	0.000992092	0	0.000992092
h_plcPathway	0.00141024	0	0.00141024
h_il7Pathway	0.00292751	0	0.00292751
h_ionPathway	0.00406335	0	0.00406335
h_srcRPTPPathway	0.00477285	0	0.00477285
h_ghPathway	0.00523532	0	0.00523532
h_pkcPathway	0.00678618	0	0.00678618
h_erbB4pathway	0.00678618	0	0.00678618
h_melanocytepathway	0.00678618	0	0.00678618
h_trkaPathway	0.00874363	0	0.00874363
h_longevityPathway	0.0113504	0	0.0113504
h_At1rPathway	0.0123356	0	0.0123356
h_eif4Pathway	0.0140552	0	0.0140552
h_ctcfPathway	0.0140552	3.02894e-11	0.0140552
h_erk5Pathway	0.0179412	0	0.0179412
h_slrp2Pathway	0.0209807	0	0.0209807
h_appPathway	0.0209807	0	0.0209807
h_igf1Pathway	0.0371347	1.88806e-11	0.0371347
h_cblPathway	0.0420342	0	0.0420342
h_igf1rPathway	0.0498835	0	0.0498835
h_cxcr4Pathway	0.0498835	1.79023e-12	0.0498835
h_TPOPathway	0.0570492	0	0.0570492
h_metPathway	0.0617436	3.9968e-15	0.0617436
h_tsp1Pathway	0.0648926	0	0.0648926
h_cdMacPathway	0.0718186	0	0.0718186
h_RacCycDPathway	0.0729316	0	0.0729316
h_egfPathway	0.0816275	1.60982e-14	0.0816275
h_il2rbPathway	0.0822819	0	0.0822819
h_pyk2Pathway	0.0908087	0	0.0908087
h_pdgfPathwa	0.0908087	4.88498e-15	0.0908087
h_ParkinsonsPathway	0.00380154	0.09553	0.0993316
h_ptenPathway	0.108607	0	0.108607
h_cardiacegfPathway	0.122205	0	0.122205
h_insulinPathway	0.136383	1.88806e-11	0.136383
h_keratinocytePathway	0.15193	0	0.15193
h_rasPathway	0.16627	0	0.16627
h_ecmPathway	0.16627	9.43443e-11	0.16627
h_asbcellPathway	0.166752	0	0.166752
h_anthraxPathway	0.173911	0	0.173911
h_ox40Pathway	0.173911	0	0.173911
h_biopeptidesPathway	0.205054	0	0.205054
h_tffPathway	0.214139	0	0.214139
h_ErbB3Pathway	0.272723	0	0.272723
h_erkPathway	0.281555	4.44089e-16	0.281555
h_hcmvPathway	0.282644	0	0.282644
h_ifngPathway	0.31761	0	0.31761
h_tgfbPathway	0.329244	1.98986e-10	0.329244
h_ngfPathway	0.352249	2.81502e-09	0.352249
h_pelp1Pathway	0.359729	0	0.359729
h_sam68Pathway	0.359729	0	0.359729
h_il2Pathway	0.39736	5.81424e-12	0.39736
h_her2Pathway	0.39736	5.81424e-12	0.39736
h_bbcellPathway	0.399252	0	0.399252
h_stat3Pathway	0.399252	0	0.399252
h_eosinophilsPathway	0.399252	0	0.399252
h_gleevecpathway	0.419368	0	0.419368
h_rnaPathway	0.471138	0	0.471138
h_il5Pathway	0.471138	0	0.471138
h_il4Pathway	0.503791	0	0.503791
h_cdk5Pathway	0.563182	0.000844684	0.564026
h_il3Pathway	0.615471	0	0.615471
h_spryPathway	0.68242	0	0.68242
h_epoPathway	0.702041	1.98986e-10	0.702041
h_il6Pathway	0.737725	0	0.737725
