# Supplementary material for: Locally Adjust Networks Based on Connectivity and Semantic Similarities for Disease Module Detection
Source: Front Genet. 2021 Oct 25;12:726596. doi: 10.3389/fgene.2021.726596 (PMC8575408; doi:10.3389/fgene.2021.726596)
Supplement: Supplementary file 1 [file DataSheet1.zip › datasets/Appendix4-known asthma proteins/asthma gene_symbol.xlsx]

## Sheet: Sheet1
1	"HLA-DRB1"
2	"HLA-DQB1"
3	"HLA-DPB1"
4	"STAT6"
5	"NR3C1"
6	"GFRA2"
7	"GATA2"
8	"SH2B3"
9	"IKZF2"
10	"GSTM1"
11	"GSTP1"
12	"FLG"
13	"IL10"
14	"IL18"
15	"CTLA4"
16	"HAVCR1"
17	"NAT2"
18	"NOS1"
19	"CMA1"
20	"ACE"
21	"TBXA2R"
22	"SCGB1A1"
23	"CCL17"
24	"CCL22"
25	"CCL2"
26	"CD200"
27	"CX3CR1"
28	"CXCR1"
29	"CXCR2"
30	"CCL11"
31	"TNFRSF4"
32	"TNFSF4"
33	"ICOS"
34	"C5"
35	"CHRNA3"
36	"TRPV1"
37	"HRH4"
38	"PTGDS"
39	"HNMT"
40	"PTGER2"
41	"F2RL1"
42	"FGF2"
43	"CSF2"
44	"IKBKB"
45	"NGF"
46	"PIK3CA"
47	"STAT1"
48	"MAPK14"
49	"MAPK8"
50	"MMP12"
51	"SYK"
52	"IRAK3"
53	"OSM"
54	"ALOX5AP"
55	"LTA4H"
56	"LTC4S"
57	"ALOX5"
58	"IFNB1"
59	"TLR7"
60	"TLR3"
61	"TLR9"
62	"TLR4"
63	"MMP9"
64	"TPSAB1"
65	"SPINK5"
66	"ELANE"
67	"CTNNA3"
68	"MUC7"
69	"TGFB1"
70	"CLCA1"
71	"MUC5AC"
72	"IL23A"
73	"IL6"
74	"IL13RA2"
75	"IL4"
76	"IL33"
77	"IL4R"
78	"IL9"
79	"IL25"
80	"SRC"
81	"CD28"
82	"IL21"
83	"IL22"
84	"EGF"
85	"CD40"
86	"EDN1"
87	"HLA-DQA1"
88	"IL18R1"
89	"IL2RB"
90	"MAVS"
91	"MYB"
92	"PDE11A"
93	"PDE4D"
94	"RAD50"
95	"RORA"
96	"SCG3"
97	"SLC22A5"
98	"SMAD3"
99	"VDR"
100	"CRB1"
101	"TLE4"
102	"ADAM33"
103	"CCL5"
104	"IL1RL1"
105	"IL5"
106	"TSLP"
107	"CHI3L1"
